# Supplementary material for: Mangrove floristic composition dataset of the Setiu Lagoon, Terengganu Malaysia
Source: Data Brief. 2022 Mar 4;42:108020. doi: 10.1016/j.dib.2022.108020 (PMC8960900; doi:10.1016/j.dib.2022.108020)
Supplement: Supplementary file 1 [file mmc1.xlsx]

## Sheet: Sheet1
	Table 1. List of mangrove floristic species on 13 small islands in Setiu Lagoon, Terengganu, Malaysia
	Family	Scientific Name	Exclusivity	PL	PTT	PCH	PBe	PBu	PTH	PR	PTB	PU	PSu	PG	PSe	PCh
	Acanthaceae	Avicennia alba Blume	Exclusive	2011	2011	2004	2004	2004;	2004;	-	-	2004	2004	2004	2011;	2010
								2019	2019						2019
	Acanthaceae	Avicennia rumphiana Hallier f.	Exclusive	2011	2011	-	-	-	-	2004	2004	-	-	-	2011	-
	Acanthaceae	Acanthus ilicifolius Lour	Exclusive	-	-	2004	-	-	-	-	-	-	-	-	-	-
	Aizoceae	Sesuvium portulacastrum (L.) L.	Non-Exclusive	-	-	2004	-	-	-	-	-	-	-	-	-	-
	Apocynaceae	Finlaysonia obovata Wall.	Non-Exclusive	2011	-	-	-	-	-	-	-	-	-	-	2011	-
	Apocynaceae	Cerbera manghas L.	Non-Exclusive	-	2011	-	-	-	-	-	-	-	-	-	-	-
	Apocynaceae	Cerbera odollam Gaertn.	Non-Exclusive	-	2011	-	-	-	-	-	-	-	-	-	-	-
	Apocynaceae	Dischidia nummularia R. Br.	Non-Exclusive	-	2011	-	-	-	-	-	-	-	-	-	-	-
	Apocynaceae	Secamone elliptica R. Br.	Non-Exclusive	2011	-	-	-	-	-	-	-	-	-	-	-	-
	Arecaceae	Nypa fruticans Wurmb	Exclusive	2011	2011	-	2004	2004;	2004;	2004	2004	2004	2004	2004	2011	2010
								2019	2019
	Arecaceae	Calamus erinaceus (Becc.) J. Dransf.	Non-Exclusive	-	-	-	-	-	2019	-	-	-	-	-	-	-
	Arecaceae	Cocos nucifera L.	Non-Exclusive	-	2011	-	-	-	-	-	-	-	-	-	-	2010
	Aspleniaceae	Asplenium nidus L.	Associate	2011	-	-	-	-	-	-	-	-	-	-	-	-
	Asteracaeae	Wollastonia biflora (L) DC	Non-Exclusive	-	2011	-	-	-	-	-	-	-	-	-	-	-
	Bignoniaceae	Dolichandrone spathacea (L.f.) Seem.	Non-Exclusive	-	-	-	-	-	-	-	-	2004	2004	-	-	-
	Calophyllaceae	Calophyllum rupicola Ridl.	Non-Exclusive	-	-	-	-	-	2004	-	-	-	-	-	-	-
	Casuarinaceae	Casuarina equisetifolia L. J.R. Forst. & G. Forst.	Non-Exclusive	-	2011	2004	-	-	2004	-	-	-	-	-	-	2010
	Celastraceae	Salacia chinensis L.	Non-Exclusive	2011	2011	-	-	-	-	-	-	-	-	-	-	-
	Clusiaceae	Garcinia hombroniana Pierre	Non-Exclusive	-	-	-	-	-	2004	-	-	-	-	-	-	-
	Combretaceae	Terminalia catappa L.	Non-Exclusive	2011	2011	-	-	-	-	2004	-	-	-	-	-	2010
	Combretaceae	Lumnitzera racemosa Willd.	Exclusive	-	-	2004	-	-	-	-	-	2004	-	-	-	-
	Combretaceae	Lumnitzera littorea (Jack) Voight	Exclusive	-	-	-	2004	-	-	-	-	-	-	-	2019	-
	Convolvulaceae	Ipomoea pes-caprae (L) R. Br.	Non-Exclusive	-	2011	-	-	-	-	-	-	-	-	-	-	-
	Cyperaceae	Fimbristylis ferruginea (L.) Vahl.	Associate	-	-	2004	-	-	-	-	-	-	-	-	-	-
	Dipterocarpaceae	Vatica pauciflora (Korth.) Blume	Non-Exclusive	2011	-	-	-	-	-	-	-	-	-	-	-	-
	Ebenaceae	Diospyros ferrea (Willd) Bakh.	Non-Exlusive	-	2011	-	-	-	-	-	-	-	-	-	-	-
	Euphorbiaceae	Excoecaria agallocha L.	Exclusive	2011	2011	2004	2004	2004;	2004;	-	2004	2004	2004	2004	2011;	2010
								2019	2019						2019
	Euphorbiaceae	Glochidion littorale Blume	Non-Exclusive	-	-	-	-	-	-	-	-	2004	-	-	-	-
	Fabaceae	Cynometra iripa Kostel	Non-Exclusive	-	2011	-	-	-	-	-	-	-	-	-	-	-
	Fabaceae	Dalbergia candenatensis (Dennst) Prain	Non-Exclusive	-	2011	-	-	-	-	-	-	-	-	-	-	-
	Fabaceae	Caesalpinia crista L.	Non-Exclusive	2011	-	-	-	-	-	-	-	-	-	-	-	-
	Fabaceae	Pongamia pinnata (L.) Pierre	Non-Exclusive	-	2011	-	-	-	-	-	2004	-	-	-	-	-
	Fabaceae	Derris trifoliata Lour.	Non-Exclusive	2011	2011	-	-	-	-	-	-	-	-	-	2011	-
	Fabaceae	Aganope heptaphylla (L.) Polhill.	Non-Exclusive	2011	-	-	-	-	-	-	-	-	2004	-	-	-
	Fabaceae	Dendrolobium umbellatum (L.) Benth.	Non-Exclusive	2011	2011	-	-	-	-	-	-	-	-	-	2011;	-
															2019
	Fabaceae	Instia bijuga (Colebr.) Kuntze	Non-Exclusive	2011	2011	-	-	-	-	-	-	-	-	-	2011	-
	Flagellariaceae	Flagellaria indica L.	Non-Exclusive	2011	2011	-	-	-	-	-	-	-	-	-	-	-
	Goodeniaceae	Scaevola taccada (Gaertn.) Roxb	Non-Exclusive	-	2011	2004	-	-	-	-	-	-	-	-	-	-
	Lamiacaea	Volkameria inermis L.	Non-Exclusive	2011	2011	2004	-	-	-	-	-	2004	-	-	2011;	-
															2019
	Lamiaceae	Premna serratifolia L.	Non-Exclusive	-	2011	-	-	-	-	-	-	-	2004	-	-	-
	Lauraceae	Neolitsea zeylanica (Nees & T.Nees) Merr.	Non-Exclusive	-	2011	-	-	-	-	-	-	-	-	-	-	-
	Lecythidaceae	Barringtonia racemosa (L) Spreng.	Non-Exclusive	-	2011	-	-	-	-	-	-	-	2004	-	-	-
	Lythraceae	Sonneratia alba J.J.Sm. Griff.	Exclusive	2011	-	-	-	-	-	2004	2004	2004	-	-	2011	-
	Lythraceae	Sonneratia caseolaris (L.) Engler	Exclusive	-	-	-	-	-	-	-	-	-	-	-	2011	-
	Malvaceae	Talipariti tiliaceum (L.) Fryxell.	Non-Exclusive	2011	2011	-	2004	-	2004;	2004	-	2004	2004	2004	2011;	2010
									2019						2019
	Malvaceae	Thespecia populnea (L.) Soland. Ex Correa	Non-Exclusive	2011	2011	-	-	-	-	-	-	-	-	-	-	-
	Malvaceae	Heritiera littoralis Aiton	Exclusive	2011	2011	-	2004	2004;	2004;	2004	2004	-	2004	2004	2019	2010
								2019	2019
	Melastomataceae	Memecyclon edule Roxb.	Non-Exclusive	-	2011	-	-	-	-	-	-	-	2004	-	-	-
	Meliaceae	Xylocarpus granatum (L.) Koenig	Exclusive	2011	2011	-	2004	2004;	2004;	-	2004	-	2004	-	2011;	2010
								2019	2019						2019
	Myrtaceae	Syzygium kunstleri (King) Bahadur & R.C. Gaur	Non-Exclusive	-	-	-	-	-	-	-	-	-	2004	2004	-	-
	Olacaceae	Olax psittacorum (Lam) Vahl.	Non-Exclusive	-	2011	-	-	-	-	-	-	-	-	-	-	-
	Orchidaceae	Dendrobium crumenatum Sw.	Non-Exclusive	-	2011	-	-	-	-	-	-	-	-	-	-	-
	Orchidaceae	Taeniophyllum pusillum (Willd.) Seidenf. & Ormerod	Non-Exclusive	-	2011	-	-	-	-	-	-	-	-	-	2011	-
	Pandanaceae	Pandanus tectorius Parkinson	Non-Exclusive	2011	2011	2004	2004	-	2004;	-	-	-	2004	-	2011;	-
									2019						2019
	Poaceae	Spinifex littoreus (Burm.f.) Merr.	Non-Exclusive	-	2011	-	-	-	-	-	-	-	-	-	-	-
	Poaceae	Zoysia matrella (L.) Merr.	Non-Exclusive	-	-	2004	2004	-	-	-	-	-	-	-	-	-
	Polypodiaceae	Pyrrosia piloselloides (L.) M.G. Price	Non-Exclusive	2011	-	-	-	-	-	-	-	-	-	-	-	-
	Primulaceae	Aegiceras corniculatum (L.) Blanco	Exclusive	-	-	-	-	2019	-	-	-	-	-	-	2011;	-
															2019
	Rhizophoraceae	Carallia brachiata (Lour.) Merr.	Non-Exclusive	-	-	-	-	-	2004	-	-	-	-	-	-	-
	Rhizophoraceae	Bruguiera gymnorhiza (L.) Lam. Ex Savigny	Exclusive	2011	2011	2004	2004	2004;	2004;	2004	2004	2004	-	-	2011;	2010
								2019	2019						2019
	Rhizophoraceae	Bruguiera cylindrica (L.) Blume	Exclusive	2011	2011	2004	2004	2004;	2004;	2004	-	2004	2004	2004	2011;	2010
								2019	2019						2019
	Rhizophoraceae	Bruguiera hainesii C.G. Rogers	Exclusive	2011	-	-	-	-	-	-	-	-	-	-	-	-
	Rhizophoraceae	Ceriops zippeliana Blume	Exclusive	2011	2011	2004	2004	2004;	2004;	2004	2004	2004	2004	2004	2011;	2010
								2019	2019						2019
	Rhizophoraceae	Ceriops tagal (Perr.) C.B.Rob.	Exclusive	2011	2011	-	-	2019	-	-	-	-	-	-	2011;	2010
															2019
	Rhizophoraceae	Rhizophora apiculata Blume	Exclusive	2011	2011	2004	2004	2004;	2004;	2004	2004	2004	2004	2004	2011;	2010
								2019	2019						2019
	Rhizophoraceae	Rhizophora x annamalayana	Exclusive	2011	-	-	-	-	-	-	-	-	-	-	-	-
	Rhizophoraceae	Rhizophora mucronata Lam.	Exclusive	-	-	-	-	-	-	-	-	-	-	-	2011	-
	Rhizophoraceae	Brugueira sexangula (Lour.) Poir	Exclusive	-	-	-	-	-	-	2004	-	2004	2004	2004	2011;	-
															2019
	Rubiaceae	Hydnophytum formicarum Jack	Non-Exclusive	-	2011	-	-	-	-	-	-	-	-	-	-	-
	Rubiaceae	Morinda citrifolia L.	Non-Exclusive	-	2011	-	-	-	-	-	-	-	-	-	-	-
	Rubiaceae	Myrmecodia tuberosa Jack	Non-Exclusive	-	2011	-	-	-	-	-	-	-	-	-	-	-
	Sapindaceae	Allophylus cobbe (L.) Raeusch	Non-Exclusive	2011	2011	-	-	-	-	-	-	-	2004	-	-	-
	Sapotaceae	Planchonella obovata (R.Br.) Pierre	Non-Exclusive	2011	2011	-	-	-	2004	-	-	-	2004	-	-	-
	Ximeniaceae	Ximenia americana L.	Non-Exclusive	-	2011	-	-	-	-	-	-	-	-	-	-	-
				33	47	15	13	11	17	11	10	14	19	10	25	14
	Table 2. Conservation status of mangrove habitat species in Setiu Lagoon, Terengganu, Malaysia
	Family	Species	Exclusivity			Conservation status
			Exclusive	Non-Exclusive	Associate	CE	VU	NT	LC	NE
	39	74	21	51	2	2	2	1	37	32
